# Supplementary material for: Characterization of a Droplet Containing the Clustered Magnetic Beads Manipulation by Magnetically Actuated Chips
Source: Micromachines (Basel). 2022 Sep 28;13(10):1622. doi: 10.3390/mi13101622 (PMC9610654; doi:10.3390/mi13101622)
Supplement: Supplementary file 1 [file micromachines-13-01622-s001.zip]

Archive with 2 entries (2 files):
- supplementary files/Supplementary Document S1.pdf
- supplementary files/Supplementary Video S1.mp4
